# Supplementary material for: Excitation-Controlled Host–Guest Multicolor Luminescence in Lanthanide-Doped Calcium Zirconate for Information Encryption
Source: Molecules. 2023 Nov 16;28(22):7623. doi: 10.3390/molecules28227623 (PMC10675260; doi:10.3390/molecules28227623)
Supplement: Supplementary file 1 [file molecules-28-07623-s001.zip]

Archive with 1 entries (1 files):
- molecules-2668199-supplementary.pdf
